# Supplementary material for: ﻿A new cryptic species of terrestrial breeding frog of the Pristimantisdanae Group (Anura, Strabomantidae) from montane forests in Ayacucho, Peru
Source: Zookeys. 2023 Dec 20;1187:1–29. doi: 10.3897/zookeys.1187.104536 (PMC10756142; doi:10.3897/zookeys.1187.104536)
Supplement: XML Treatment for Pristimantis similaris [file zookeys.1187.104536-treatment1.xml]

<!DOCTYPE tp:taxon-treatment
  PUBLIC "-//TaxonX//DTD Taxonomic Treatment Publishing DTD v0 20100105//EN" "tax-treatment-NSO.dtd">
<tp:taxon-treatment xmlns:tp="http://www.plazi.org/taxpub"><tp:treatment-meta><kwd-group><label>Taxon classification</label><kwd>
                <named-content content-type="kingdom">Animalia</named-content>
              </kwd><kwd>
                <named-content content-type="order">Anura</named-content>
              </kwd><kwd>
                <named-content content-type="family">Strabomantidae</named-content>
              </kwd></kwd-group><mixed-citation publication-type="journal"><person-group><name><surname>Herrera-Alva</surname><given-names>Valia</given-names></name><name><surname>Catenazzi</surname><given-names>Alessandro</given-names></name><name><surname>Aguilar-Puntriano</surname><given-names>César</given-names></name></person-group><article-title>﻿A new cryptic species of terrestrial breeding frog of the <italic><tp:taxon-name><tp:taxon-name-part taxon-name-part-type="genus" reg="Pristimantis">Pristimantis</tp:taxon-name-part><tp:taxon-name-part taxon-name-part-type="species" reg="danae">danae</tp:taxon-name-part></tp:taxon-name></italic> Group (<tp:taxon-name><tp:taxon-name-part taxon-name-part-type="order">Anura</tp:taxon-name-part></tp:taxon-name>, <tp:taxon-name><tp:taxon-name-part taxon-name-part-type="family">Strabomantidae</tp:taxon-name-part></tp:taxon-name>) from montane forests in Ayacucho, Peru</article-title><source>Zookeys</source><day>20</day><month>12</month><year>2023</year><volume>1187</volume><fpage>1</fpage><lpage>29</lpage><pub-id pub-id-type="doi">10.3897/zookeys.1187.104536</pub-id></mixed-citation></tp:treatment-meta><tp:nomenclature><label>﻿</label><tp:taxon-name>
              <object-id xmlns:xlink="http://www.w3.org/1999/xlink" content-type="arpha" xlink:type="simple">106D7E7B-730C-5CAC-B3E9-22BD2BD5E452</object-id>
              <tp:taxon-name-part taxon-name-part-type="genus" reg="Pristimantis">Pristimantis</tp:taxon-name-part>
              <tp:taxon-name-part taxon-name-part-type="species" reg="similaris">similaris</tp:taxon-name-part>
              <object-id xmlns:xlink="http://www.w3.org/1999/xlink" content-type="zoobank" xlink:type="simple">https://zoobank.org/BC56FD8A-6EBD-43C9-A446-689FC3253576</object-id>
            </tp:taxon-name><tp:taxon-status xmlns:xlink="http://www.w3.org/1999/xlink" xlink:type="simple">sp. nov.</tp:taxon-status><xref ref-type="fig" rid="F4">Figs 4</xref><xref ref-type="fig" rid="F5">, 5</xref><xref ref-type="fig" rid="F6">, 6</xref></tp:nomenclature><tp:treatment-sec sec-type="Common name" id="SECID0E3BAG"><title>Common name.</title><p>﻿English: Similar Rubber Frog. Spanish: Rana cutín similar.</p></tp:treatment-sec><tp:treatment-sec sec-type="Generic placement" id="SECID0EBCAG"><title>Generic placement.</title><p>﻿We assign this species to the genus <italic><tp:taxon-name><tp:taxon-name-part taxon-name-part-type="genus" reg="Pristimantis">Pristimantis</tp:taxon-name-part></tp:taxon-name></italic>, based on morphology and molecular data (Figs <xref ref-type="fig" rid="F2">2</xref>, <xref ref-type="fig" rid="F4">4</xref>, <xref ref-type="fig" rid="F6">6</xref>).</p></tp:treatment-sec><tp:treatment-sec sec-type="type material" id="SECID0E1CAG"><title>Type material.</title><p><bold><italic>Holotype</italic>.</bold><abbrev xmlns:xlink="http://www.w3.org/1999/xlink" xlink:title="Museo de Historia Natural San Marcos" id="ABBRID0EFDAG" xlink:type="simple">MUSM</abbrev> 41030, adult male (Figs <xref ref-type="fig" rid="F4">4</xref>, <xref ref-type="fig" rid="F5">5</xref>) from Comunidad Cajadela (<named-content xmlns:xlink="http://www.w3.org/1999/xlink" content-type="dwc:verbatimCoordinates" xlink:type="simple"><named-content content-type="geo-json" specific-use="{&#34;type&#34;:&#34;Point&#34;,&#34;coordinates&#34;:[-73.583528,-12.954583]}" id="NCID0EUDAG" xlink:type="simple">12°57'16.50"S, 73°35'0.70”’W</named-content></named-content>, 1460 m a.s.l.), Distrito Anco, Provincia La Mar, Departamento Ayacucho, Peru, collected on 15 November 2018 by V. Herrera-Alva, E. Castillo-Urbina, V. Díaz, M. Fernandez, and J. Gamboa.</p><fig id="F4" position="float" orientation="portrait"><object-id xmlns:xlink="http://www.w3.org/1999/xlink" content-type="doi" xlink:type="simple">10.3897/zookeys.1187.104536.figure4</object-id><object-id xmlns:xlink="http://www.w3.org/1999/xlink" content-type="arpha" xlink:type="simple">6F5FB9E0-EA27-50A3-BE17-A9719BAB9972</object-id><label>Figure 4.</label><caption><p><italic><tp:taxon-name><tp:taxon-name-part taxon-name-part-type="genus" reg="Pristimantis">Pristimantis</tp:taxon-name-part><tp:taxon-name-part taxon-name-part-type="species" reg="similaris">similaris</tp:taxon-name-part></tp:taxon-name></italic> sp. nov. (<bold>A–D</bold>) male. <abbrev xmlns:xlink="http://www.w3.org/1999/xlink" xlink:title="snout-vent length" id="ABBRID0EOEAG" xlink:type="simple">SVL</abbrev>: 17.0 mm. Holotype. <abbrev xmlns:xlink="http://www.w3.org/1999/xlink" xlink:title="Museo de Historia Natural San Marcos" id="ABBRID0ESEAG" xlink:type="simple">MUSM</abbrev> 41030. Photos by Vladimir Diaz-Vargas.</p></caption><graphic xmlns:xlink="http://www.w3.org/1999/xlink" xlink:href="zookeys-1187-001_article-104536__-g004.jpg" position="float" orientation="portrait" xlink:type="simple" id="oo_955206.jpg"><uri content-type="original_file" xlink:type="simple">https://binary.pensoft.net/fig/955206</uri></graphic></fig><fig id="F5" position="float" orientation="portrait"><object-id xmlns:xlink="http://www.w3.org/1999/xlink" content-type="doi" xlink:type="simple">10.3897/zookeys.1187.104536.figure5</object-id><object-id xmlns:xlink="http://www.w3.org/1999/xlink" content-type="arpha" xlink:type="simple">8FCAACEC-669D-562D-ABDB-E2B88863BE8D</object-id><label>Figure 5.</label><caption><p><italic><tp:taxon-name><tp:taxon-name-part taxon-name-part-type="genus" reg="Pristimantis">Pristimantis</tp:taxon-name-part><tp:taxon-name-part taxon-name-part-type="species" reg="similaris">similaris</tp:taxon-name-part></tp:taxon-name></italic> sp. nov. <bold>A</bold> hand <bold>B</bold> toe. Male. Holotype. <abbrev xmlns:xlink="http://www.w3.org/1999/xlink" xlink:title="Museo de Historia Natural San Marcos" id="ABBRID0ESFAG" xlink:type="simple">MUSM</abbrev> 41030. Photos by VHA.</p></caption><graphic xmlns:xlink="http://www.w3.org/1999/xlink" xlink:href="zookeys-1187-001_article-104536__-g005.jpg" position="float" orientation="portrait" xlink:type="simple" id="oo_955207.jpg"><uri content-type="original_file" xlink:type="simple">https://binary.pensoft.net/fig/955207</uri></graphic></fig><p><bold><italic>Paratypes</italic>.</bold> Nine specimens. Five adult females (<abbrev xmlns:xlink="http://www.w3.org/1999/xlink" xlink:title="Museo de Historia Natural San Marcos" id="ABBRID0ECGAG" xlink:type="simple">MUSM</abbrev> 41031, 41032, 41035, 41036 and <abbrev xmlns:xlink="http://www.w3.org/1999/xlink" xlink:title="Museo de Historia Natural San Marcos" id="ABBRID0EGGAG" xlink:type="simple">MUSM</abbrev> 41037). Four adult males (<abbrev xmlns:xlink="http://www.w3.org/1999/xlink" xlink:title="Museo de Historia Natural San Marcos" id="ABBRID0EKGAG" xlink:type="simple">MUSM</abbrev> 41029, 41028, 41033 and <abbrev xmlns:xlink="http://www.w3.org/1999/xlink" xlink:title="Museo de Historia Natural San Marcos" id="ABBRID0EOGAG" xlink:type="simple">MUSM</abbrev> 41034). All the specimens were collected at the type locality, except <abbrev xmlns:xlink="http://www.w3.org/1999/xlink" xlink:title="Museo de Historia Natural San Marcos" id="ABBRID0ESGAG" xlink:type="simple">MUSM</abbrev> 41037, which was collected in Comunidad Machente (<named-content xmlns:xlink="http://www.w3.org/1999/xlink" content-type="dwc:verbatimCoordinates" xlink:type="simple"><named-content content-type="geo-json" specific-use="{&#34;type&#34;:&#34;Point&#34;,&#34;coordinates&#34;:[-73.850083,-12.692139]}" id="NCID0EZGAG" xlink:type="simple">12°41'31.70"S, 73°51'0.30"W</named-content></named-content>, 1640 m a.s.l.), Distrito Ayna, Provincia La Mar, Departamento Ayacucho, Peru, on 11 November 2021 by V. Herrera-Alva, E. Castillo-Urbina, V. Díaz and K. Ñaccha.</p></tp:treatment-sec><tp:treatment-sec sec-type="diagnosis" id="SECID0E5GAG"><title>Diagnosis.</title><p>﻿A new species of <italic><tp:taxon-name><tp:taxon-name-part taxon-name-part-type="genus" reg="Pristimantis">Pristimantis</tp:taxon-name-part></tp:taxon-name></italic> assigned to the <italic><tp:taxon-name><tp:taxon-name-part taxon-name-part-type="genus" reg="Pristimantis">P.</tp:taxon-name-part><tp:taxon-name-part taxon-name-part-type="species" reg="danae">danae</tp:taxon-name-part></tp:taxon-name></italic> species Group having the following combination of characters: (1) Skin on dorsum shagreen, skin on venter areolate; discoidal and dorsolateral folds present, weak; thoracic fold present; (2) tympanic membrane and tympanic annulus present, distinct, visible externally; (3) snout subaccuminated in dorsal view, round in lateral view; (4) upper eyelid lacking tubercles; <abbrev xmlns:xlink="http://www.w3.org/1999/xlink" xlink:title="upper eyelid width" id="ABBRID0EWHAG" xlink:type="simple">EW</abbrev> smaller than <abbrev xmlns:xlink="http://www.w3.org/1999/xlink" xlink:title="interorbital distance" id="ABBRID0E1HAG" xlink:type="simple">IOD</abbrev>; cranial crest absent; two small and flat tubercles above the snout near the eyes; (5) dentigerous processes of vomers low, oblique in five of the paratypes, absent in four paratypes and the holotype; (6) males with vocal slits, subgular vocal sac large extending on to chest and without nuptial pads; (7) Finger I slightly shorter than Finger II; discs of digits expanded, flat and truncated; (8) fingers without lateral fringes; (9) ulnar tubercles present, but diffuse; (10) heel with two to three small and flat tubercles; inner tarsal fold present, small; (11) inner metatarsal tubercle ovoid, 2–3 times larger than outer one; outer metatarsal tubercle small, ovoid; ﻿numerous and flat supernumerary tubercles; (12) toes without lateral fringes; basal toe webbing absent; toe V is slightly longer than toe III; toe discs about as large as those on fingers; (13) in life, dorsum varies from blackish to dark brown with three conspicuous chevrons (not very visible in some cases) (Fig. <xref ref-type="fig" rid="F6">6</xref>); in most of the adults, the anterior surfaces of thighs reddish-orange, posterior surfaces of thighs brown; flanks cream without tubercles; groin same pattern as flanks mostly, some specimens with orange-reddish colouration (Figs <xref ref-type="fig" rid="F4">4</xref>, <xref ref-type="fig" rid="F6">6</xref>); venter cream to yellow with black conspicuous reticulations in the throat and black marks in the chest, males present yellow throat with black or white longitudinal reticulations not as conspicuous as in females (Figs <xref ref-type="fig" rid="F4">4</xref>, <xref ref-type="fig" rid="F6">6</xref>); iris dark copper-coloured with fine black vermiculations; (14) <abbrev xmlns:xlink="http://www.w3.org/1999/xlink" xlink:title="snout-vent length" id="ABBRID0ESIAG" xlink:type="simple">SVL</abbrev> in adult females 20.8–25.2 mm (mean = 23.4 ± 1.8 SE, n = 5), in adult males 17.0–18.6 mm (mean = 18.1 mm ± 0.7 SE, n = 5).</p><fig id="F6" position="float" orientation="portrait"><object-id xmlns:xlink="http://www.w3.org/1999/xlink" content-type="doi" xlink:type="simple">10.3897/zookeys.1187.104536.figure6</object-id><object-id xmlns:xlink="http://www.w3.org/1999/xlink" content-type="arpha" xlink:type="simple">4D9FA068-CFB7-5E32-9D6D-7AABD83664A3</object-id><label>Figure 6.</label><caption><p><bold>A–H</bold> colour and pattern variation of <italic><tp:taxon-name><tp:taxon-name-part taxon-name-part-type="genus" reg="Pristimantis">Pristimantis</tp:taxon-name-part><tp:taxon-name-part taxon-name-part-type="species" reg="similaris">similaris</tp:taxon-name-part></tp:taxon-name></italic> sp. nov. Specimen from <bold>A–F</bold> collected in Cajadela: <bold>A, B</bold> male <abbrev xmlns:xlink="http://www.w3.org/1999/xlink" xlink:title="Museo de Historia Natural San Marcos" id="ABBRID0EPJAG" xlink:type="simple">MUSM</abbrev> 41029 <bold>C, D</bold> female <abbrev xmlns:xlink="http://www.w3.org/1999/xlink" xlink:title="Museo de Historia Natural San Marcos" id="ABBRID0EVJAG" xlink:type="simple">MUSM</abbrev> 41031 <bold>E, F</bold> female <abbrev xmlns:xlink="http://www.w3.org/1999/xlink" xlink:title="Museo de Historia Natural San Marcos" id="ABBRID0E2JAG" xlink:type="simple">MUSM</abbrev> 41032. Specimen <bold>G, H</bold> male <abbrev xmlns:xlink="http://www.w3.org/1999/xlink" xlink:title="Museo de Historia Natural San Marcos" id="ABBRID0EBKAG" xlink:type="simple">MUSM</abbrev> 41326 collected in Machente. Photos by V. Diaz-Vargas and E. Castillo-Urbina.</p></caption><graphic xmlns:xlink="http://www.w3.org/1999/xlink" xlink:href="zookeys-1187-001_article-104536__-g006.jpg" position="float" orientation="portrait" xlink:type="simple" id="oo_955208.jpg"><uri content-type="original_file" xlink:type="simple">https://binary.pensoft.net/fig/955208</uri></graphic></fig></tp:treatment-sec><tp:treatment-sec sec-type="comparisons" id="SECID0EKKAG"><title>Comparisons.</title><p><italic><tp:taxon-name><tp:taxon-name-part taxon-name-part-type="genus" reg="Pristimantis">Pristimantis</tp:taxon-name-part><tp:taxon-name-part taxon-name-part-type="species" reg="similaris">similaris</tp:taxon-name-part></tp:taxon-name></italic> ﻿is distinguished from its congeners in Peru and Bolivia by the following combination of characters: skin on dorsum areolate, tympanum and tympanic annulus distinct, weakly-defined discoidal and dorsolateral folds, two small and flat tubercles above the snout near the eyes (not conspicuous in preservative), dorsum dark brown with three darker chevrons, anterior surface of thighs usually orange-reddish and posterior surface of thighs dark brown. <italic><tp:taxon-name><tp:taxon-name-part taxon-name-part-type="genus" reg="Pristimantis">Pristimantis</tp:taxon-name-part><tp:taxon-name-part taxon-name-part-type="species" reg="similaris">similaris</tp:taxon-name-part></tp:taxon-name></italic> can be distinguished from <italic><tp:taxon-name><tp:taxon-name-part taxon-name-part-type="genus" reg="Pristimantis">P.</tp:taxon-name-part><tp:taxon-name-part taxon-name-part-type="species" reg="rhabdolaemus">rhabdolaemus</tp:taxon-name-part></tp:taxon-name></italic> and <italic><tp:taxon-name><tp:taxon-name-part taxon-name-part-type="genus" reg="Pristimantis">P.</tp:taxon-name-part><tp:taxon-name-part taxon-name-part-type="species" reg="pharangobates">pharangobates</tp:taxon-name-part></tp:taxon-name></italic> by the following characters (characters in parenthesis): smaller <abbrev xmlns:xlink="http://www.w3.org/1999/xlink" xlink:title="snout-vent length" id="ABBRID0E3LAG" xlink:type="simple">SVL</abbrev> of 20.8–25.8 mm in ten females and 15.2–18.9 mm in eight males (<italic><tp:taxon-name><tp:taxon-name-part taxon-name-part-type="genus" reg="Pristimantis">P.</tp:taxon-name-part><tp:taxon-name-part taxon-name-part-type="species" reg="pharangobates">pharangobates</tp:taxon-name-part></tp:taxon-name></italic> 23.1–27.8 mm in females and 15.2–18.2 mm in males; <italic><tp:taxon-name><tp:taxon-name-part taxon-name-part-type="genus" reg="Pristimantis">P.</tp:taxon-name-part><tp:taxon-name-part taxon-name-part-type="species" reg="rhabdolaemus">rhabdolaemus</tp:taxon-name-part></tp:taxon-name></italic> 25.5–31.9 mm in females and 24.1–26.3 mm in males); absence of scapular tubercles (present in both species); presence of conspicuous longitudinal black and white or yellow marks on the throat and chest (less conspicuous in <italic><tp:taxon-name><tp:taxon-name-part taxon-name-part-type="genus" reg="Pristimantis">P.</tp:taxon-name-part><tp:taxon-name-part taxon-name-part-type="species" reg="pharangobates">pharangobates</tp:taxon-name-part></tp:taxon-name></italic> and <italic><tp:taxon-name><tp:taxon-name-part taxon-name-part-type="genus" reg="Pristimantis">P.</tp:taxon-name-part><tp:taxon-name-part taxon-name-part-type="species" reg="rhabdolaemus">rhabdolaemus</tp:taxon-name-part></tp:taxon-name></italic>).</p><p>Other species in the <italic><tp:taxon-name><tp:taxon-name-part taxon-name-part-type="genus" reg="Pristimantis">Pristimantis</tp:taxon-name-part><tp:taxon-name-part taxon-name-part-type="species" reg="danae">danae</tp:taxon-name-part></tp:taxon-name></italic> species Group that are similar to <italic><tp:taxon-name><tp:taxon-name-part taxon-name-part-type="genus" reg="Pristimantis">P.</tp:taxon-name-part><tp:taxon-name-part taxon-name-part-type="species" reg="similaris">similaris</tp:taxon-name-part></tp:taxon-name></italic> include <italic><tp:taxon-name><tp:taxon-name-part taxon-name-part-type="genus" reg="Pristimantis">P.</tp:taxon-name-part><tp:taxon-name-part taxon-name-part-type="species" reg="danae">danae</tp:taxon-name-part></tp:taxon-name></italic>, <italic><tp:taxon-name><tp:taxon-name-part taxon-name-part-type="genus" reg="Pristimantis">P.</tp:taxon-name-part><tp:taxon-name-part taxon-name-part-type="species" reg="reichlei">reichlei</tp:taxon-name-part></tp:taxon-name></italic>, <italic><tp:taxon-name><tp:taxon-name-part taxon-name-part-type="genus" reg="Pristimantis">P.</tp:taxon-name-part><tp:taxon-name-part taxon-name-part-type="species" reg="scitulus">scitulus</tp:taxon-name-part></tp:taxon-name></italic> and <italic><tp:taxon-name><tp:taxon-name-part taxon-name-part-type="genus" reg="Pristimantis">P.</tp:taxon-name-part><tp:taxon-name-part taxon-name-part-type="species" reg="toftae">toftae</tp:taxon-name-part></tp:taxon-name></italic>. <italic><tp:taxon-name><tp:taxon-name-part taxon-name-part-type="genus" reg="Pristimantis">Pristimantis</tp:taxon-name-part><tp:taxon-name-part taxon-name-part-type="species" reg="danae">danae</tp:taxon-name-part></tp:taxon-name></italic> and <italic><tp:taxon-name><tp:taxon-name-part taxon-name-part-type="genus" reg="Pristimantis">Pristimantis</tp:taxon-name-part><tp:taxon-name-part taxon-name-part-type="species" reg="reichlei">reichlei</tp:taxon-name-part></tp:taxon-name></italic> also have brown chevrons in the dorsum and differ from the new species by the combination of the following characters: males nuptial pads absent (present in <italic><tp:taxon-name><tp:taxon-name-part taxon-name-part-type="genus" reg="Pristimantis">P.</tp:taxon-name-part><tp:taxon-name-part taxon-name-part-type="species" reg="danae">danae</tp:taxon-name-part></tp:taxon-name></italic> and <italic><tp:taxon-name><tp:taxon-name-part taxon-name-part-type="genus" reg="Pristimantis">P.</tp:taxon-name-part><tp:taxon-name-part taxon-name-part-type="species" reg="reichlei">reichlei</tp:taxon-name-part></tp:taxon-name></italic>), dorsolateral folds present (weak in <italic><tp:taxon-name><tp:taxon-name-part taxon-name-part-type="genus" reg="Pristimantis">P.</tp:taxon-name-part><tp:taxon-name-part taxon-name-part-type="species" reg="danae">danae</tp:taxon-name-part></tp:taxon-name></italic> and absent <italic><tp:taxon-name><tp:taxon-name-part taxon-name-part-type="genus" reg="Pristimantis">P.</tp:taxon-name-part><tp:taxon-name-part taxon-name-part-type="species" reg="reichlei">reichlei</tp:taxon-name-part></tp:taxon-name></italic>), small pale spots in the posterior surfaces of the thighs absent (present in <italic><tp:taxon-name><tp:taxon-name-part taxon-name-part-type="genus" reg="Pristimantis">P.</tp:taxon-name-part><tp:taxon-name-part taxon-name-part-type="species" reg="danae">danae</tp:taxon-name-part></tp:taxon-name></italic> and <italic><tp:taxon-name><tp:taxon-name-part taxon-name-part-type="genus" reg="Pristimantis">P.</tp:taxon-name-part><tp:taxon-name-part taxon-name-part-type="species" reg="reichlei">reichlei</tp:taxon-name-part></tp:taxon-name></italic>) and smaller size in <italic><tp:taxon-name><tp:taxon-name-part taxon-name-part-type="genus" reg="Pristimantis">P.</tp:taxon-name-part><tp:taxon-name-part taxon-name-part-type="species" reg="similaris">similaris</tp:taxon-name-part></tp:taxon-name></italic>. <italic><tp:taxon-name><tp:taxon-name-part taxon-name-part-type="genus" reg="Pristimantis">Pristimantis</tp:taxon-name-part><tp:taxon-name-part taxon-name-part-type="species" reg="scitulus">scitulus</tp:taxon-name-part></tp:taxon-name></italic> is morphologically similar to <italic><tp:taxon-name><tp:taxon-name-part taxon-name-part-type="genus" reg="Pristimantis">P.</tp:taxon-name-part><tp:taxon-name-part taxon-name-part-type="species" reg="similaris">similaris</tp:taxon-name-part></tp:taxon-name></italic> and has a parapatric distribution (Yuraccyacu, in the Piene Valley, Ayacucho Region). <italic><tp:taxon-name><tp:taxon-name-part taxon-name-part-type="genus" reg="Pristimantis">Pristimantis</tp:taxon-name-part><tp:taxon-name-part taxon-name-part-type="species" reg="similaris">similaris</tp:taxon-name-part></tp:taxon-name></italic> can be distinguished by lacking a conical tubercle in the upper eyelid and heels (present in <italic><tp:taxon-name><tp:taxon-name-part taxon-name-part-type="genus" reg="Pristimantis">P.</tp:taxon-name-part><tp:taxon-name-part taxon-name-part-type="species" reg="scitulus">scitulus</tp:taxon-name-part></tp:taxon-name></italic>), mid-ventral line absent (present in <italic><tp:taxon-name><tp:taxon-name-part taxon-name-part-type="genus" reg="Pristimantis">P.</tp:taxon-name-part><tp:taxon-name-part taxon-name-part-type="species" reg="scitulus">scitulus</tp:taxon-name-part></tp:taxon-name></italic>) and absence of marks in the groin or thighs (conspicuous dark spots in the groin that is continuous as marks on the posterior surfaces of the thighs in <italic><tp:taxon-name><tp:taxon-name-part taxon-name-part-type="genus" reg="Pristimantis">P.</tp:taxon-name-part><tp:taxon-name-part taxon-name-part-type="species" reg="scitulus">scitulus</tp:taxon-name-part></tp:taxon-name></italic>). <italic><tp:taxon-name><tp:taxon-name-part taxon-name-part-type="genus" reg="Pristimantis">Pristimantis</tp:taxon-name-part><tp:taxon-name-part taxon-name-part-type="species" reg="toftae">toftae</tp:taxon-name-part></tp:taxon-name></italic> is a smaller species that is superficially similar to <italic><tp:taxon-name><tp:taxon-name-part taxon-name-part-type="genus" reg="Pristimantis">P.</tp:taxon-name-part><tp:taxon-name-part taxon-name-part-type="species" reg="similaris">similaris</tp:taxon-name-part></tp:taxon-name></italic>. The new species can be distinghished by the absence of coloured marks or spots in the groin or other parts of its body (yellow spot in the groins of <italic><tp:taxon-name><tp:taxon-name-part taxon-name-part-type="genus" reg="Pristimantis">P.</tp:taxon-name-part><tp:taxon-name-part taxon-name-part-type="species" reg="toftae">toftae</tp:taxon-name-part></tp:taxon-name></italic>), absence of labial bar (presence of a white labial bar in <italic><tp:taxon-name><tp:taxon-name-part taxon-name-part-type="genus" reg="Pristimantis">P.</tp:taxon-name-part><tp:taxon-name-part taxon-name-part-type="species" reg="toftae">toftae</tp:taxon-name-part></tp:taxon-name></italic>).</p><p><italic><tp:taxon-name><tp:taxon-name-part taxon-name-part-type="genus" reg="Pristimantis">Pristimantis</tp:taxon-name-part><tp:taxon-name-part taxon-name-part-type="species" reg="similaris">similaris</tp:taxon-name-part></tp:taxon-name></italic> is also similar to some species in the <italic><tp:taxon-name><tp:taxon-name-part taxon-name-part-type="genus" reg="Pristimantis">Pristimantis</tp:taxon-name-part><tp:taxon-name-part taxon-name-part-type="species" reg="conspicillatus">conspicillatus</tp:taxon-name-part></tp:taxon-name></italic> species Group, which includes <italic><tp:taxon-name><tp:taxon-name-part taxon-name-part-type="genus" reg="Pristimantis">P.</tp:taxon-name-part><tp:taxon-name-part taxon-name-part-type="species" reg="bipunctatus">bipunctatus</tp:taxon-name-part></tp:taxon-name></italic>, <italic><tp:taxon-name><tp:taxon-name-part taxon-name-part-type="genus" reg="Pristimantis">P.</tp:taxon-name-part><tp:taxon-name-part taxon-name-part-type="species" reg="skydmainos">skydmainos</tp:taxon-name-part></tp:taxon-name></italic> and <italic><tp:taxon-name><tp:taxon-name-part taxon-name-part-type="genus" reg="Pristimantis">P.</tp:taxon-name-part><tp:taxon-name-part taxon-name-part-type="species" reg="iiap">iiap</tp:taxon-name-part></tp:taxon-name></italic>. The parapatric <italic><tp:taxon-name><tp:taxon-name-part taxon-name-part-type="genus" reg="Pristimantis">Pristimantis</tp:taxon-name-part><tp:taxon-name-part taxon-name-part-type="species" reg="bipunctatus">bipunctatus</tp:taxon-name-part></tp:taxon-name></italic> (found in Calicanto at 1940 m. a.s.l. in the Piene Valley, Ayacucho Region), has dorsum and ventral skin shagreen and areolate, snout long, upper eyelids without tubercules similar to <italic><tp:taxon-name><tp:taxon-name-part taxon-name-part-type="genus" reg="Pristimantis">P.</tp:taxon-name-part><tp:taxon-name-part taxon-name-part-type="species" reg="similaris">similaris</tp:taxon-name-part></tp:taxon-name></italic>, but the latter differs by having finger I slightly shorter than finger II (finger I and finger II about equal length in <italic><tp:taxon-name><tp:taxon-name-part taxon-name-part-type="genus" reg="Pristimantis">P.</tp:taxon-name-part><tp:taxon-name-part taxon-name-part-type="species" reg="bipunctatus">bipunctatus</tp:taxon-name-part></tp:taxon-name></italic>), discs on outer fingers truncated (broadly rounded in <italic><tp:taxon-name><tp:taxon-name-part taxon-name-part-type="genus" reg="Pristimantis">P.</tp:taxon-name-part><tp:taxon-name-part taxon-name-part-type="species" reg="bipunctatus">bipunctatus</tp:taxon-name-part></tp:taxon-name></italic>), scapular tubercules absent (present in <italic><tp:taxon-name><tp:taxon-name-part taxon-name-part-type="genus" reg="Pristimantis">P.</tp:taxon-name-part><tp:taxon-name-part taxon-name-part-type="species" reg="bipunctatus">bipunctatus</tp:taxon-name-part></tp:taxon-name></italic>) and by its smaller size (22.6–28.8 mm in males and 32.4–41.5 mm in females in <italic><tp:taxon-name><tp:taxon-name-part taxon-name-part-type="genus" reg="Pristimantis">P.</tp:taxon-name-part><tp:taxon-name-part taxon-name-part-type="species" reg="bipunctatus">bipunctatus</tp:taxon-name-part></tp:taxon-name></italic>). <italic><tp:taxon-name><tp:taxon-name-part taxon-name-part-type="genus" reg="Pristimantis">P.</tp:taxon-name-part><tp:taxon-name-part taxon-name-part-type="species" reg="similaris">similaris</tp:taxon-name-part></tp:taxon-name></italic> can be distinguished from <italic><tp:taxon-name><tp:taxon-name-part taxon-name-part-type="genus" reg="Pristimantis">P.</tp:taxon-name-part><tp:taxon-name-part taxon-name-part-type="species" reg="skydmainos">skydmainos</tp:taxon-name-part></tp:taxon-name></italic> by the absence of a mid-dorsal tubercle (present in <italic><tp:taxon-name><tp:taxon-name-part taxon-name-part-type="genus" reg="Pristimantis">P.</tp:taxon-name-part><tp:taxon-name-part taxon-name-part-type="species" reg="skydmainos">skydmainos</tp:taxon-name-part></tp:taxon-name></italic>), absence of nuptial pads (present in <italic><tp:taxon-name><tp:taxon-name-part taxon-name-part-type="genus" reg="Pristimantis">P.</tp:taxon-name-part><tp:taxon-name-part taxon-name-part-type="species" reg="skydmainos">skydmainos</tp:taxon-name-part></tp:taxon-name></italic>), finger I smaller than finger II (finger I longer than finger II in <italic><tp:taxon-name><tp:taxon-name-part taxon-name-part-type="genus" reg="Pristimantis">P.</tp:taxon-name-part><tp:taxon-name-part taxon-name-part-type="species" reg="skydmainos">skydmainos</tp:taxon-name-part></tp:taxon-name></italic>), absence of spots or marks in the posterior surfaces of the thighs (minute cream flecks on the posterior surfaces of the thighs in <italic><tp:taxon-name><tp:taxon-name-part taxon-name-part-type="genus" reg="Pristimantis">P.</tp:taxon-name-part><tp:taxon-name-part taxon-name-part-type="species" reg="skydmainos">skydmainos</tp:taxon-name-part></tp:taxon-name></italic>) and the absence of W-shaped marks (present in the scapular region in <italic><tp:taxon-name><tp:taxon-name-part taxon-name-part-type="genus" reg="Pristimantis">P.</tp:taxon-name-part><tp:taxon-name-part taxon-name-part-type="species" reg="skydmainos">skydmainos</tp:taxon-name-part></tp:taxon-name></italic>). <italic><tp:taxon-name><tp:taxon-name-part taxon-name-part-type="genus" reg="Pristimantis">Pristimantis</tp:taxon-name-part><tp:taxon-name-part taxon-name-part-type="species" reg="similaris">similaris</tp:taxon-name-part></tp:taxon-name></italic> differs from <italic><tp:taxon-name><tp:taxon-name-part taxon-name-part-type="genus" reg="Pristimantis">P.</tp:taxon-name-part><tp:taxon-name-part taxon-name-part-type="species" reg="iiap">iiap</tp:taxon-name-part></tp:taxon-name></italic> from the lowland Amazon of the Ucayali Region by lacking large granules on flanks (present in <italic><tp:taxon-name><tp:taxon-name-part taxon-name-part-type="genus" reg="Pristimantis">P.</tp:taxon-name-part><tp:taxon-name-part taxon-name-part-type="species" reg="iiap">iiap</tp:taxon-name-part></tp:taxon-name></italic>), lacking granules on the upper eyelids (present in <italic><tp:taxon-name><tp:taxon-name-part taxon-name-part-type="genus" reg="Pristimantis">P.</tp:taxon-name-part><tp:taxon-name-part taxon-name-part-type="species" reg="iiap">iiap</tp:taxon-name-part></tp:taxon-name></italic>) and by having finger I shorter than finger II (finger I and II about the same length in <italic><tp:taxon-name><tp:taxon-name-part taxon-name-part-type="genus" reg="Pristimantis">P.</tp:taxon-name-part><tp:taxon-name-part taxon-name-part-type="species" reg="iiap">iiap</tp:taxon-name-part></tp:taxon-name></italic>).</p><p>Another species with some resemblance (mainly on the throat in ventral view) to the new species is <italic><tp:taxon-name><tp:taxon-name-part taxon-name-part-type="genus" reg="Pristimantis">Pristimantis</tp:taxon-name-part><tp:taxon-name-part taxon-name-part-type="species" reg="tanyrhynchus">tanyrhynchus</tp:taxon-name-part></tp:taxon-name></italic>. <italic><tp:taxon-name><tp:taxon-name-part taxon-name-part-type="genus" reg="Pristimantis">Pristimantis</tp:taxon-name-part><tp:taxon-name-part taxon-name-part-type="species" reg="similaris">similaris</tp:taxon-name-part></tp:taxon-name></italic> can be distinguished from <italic><tp:taxon-name><tp:taxon-name-part taxon-name-part-type="genus" reg="Pristimantis">P.</tp:taxon-name-part><tp:taxon-name-part taxon-name-part-type="species" reg="tanyrhynchus">tanyrhynchus</tp:taxon-name-part></tp:taxon-name></italic> by the absence of nuptial pads in males (present in <italic><tp:taxon-name><tp:taxon-name-part taxon-name-part-type="genus" reg="Pristimantis">P.</tp:taxon-name-part><tp:taxon-name-part taxon-name-part-type="species" reg="tanyrhynchus">tanyrhynchus</tp:taxon-name-part></tp:taxon-name></italic>) and absence of tubercles on the heel (heel with a conical and large tubercle in <italic><tp:taxon-name><tp:taxon-name-part taxon-name-part-type="genus" reg="Pristimantis">P.</tp:taxon-name-part><tp:taxon-name-part taxon-name-part-type="species" reg="tanyrhynchus">tanyrhynchus</tp:taxon-name-part></tp:taxon-name></italic>).</p></tp:treatment-sec><tp:treatment-sec sec-type="description" id="SECID0EZ6AG"><title>Description of the holotype.</title><p>﻿Head longer than wide; head length 43% of <abbrev xmlns:xlink="http://www.w3.org/1999/xlink" xlink:title="snout-vent length" id="ABBRID0E66AG" xlink:type="simple">SVL</abbrev>; head width 35% of <abbrev xmlns:xlink="http://www.w3.org/1999/xlink" xlink:title="snout-vent length" id="ABBRID0EDABG" xlink:type="simple">SVL</abbrev>; cranial crests absent; snout subaccuminated in dorsal view and in lateral view (Fig. <xref ref-type="fig" rid="F4">4A, B, D</xref>); eye-nostril distance same as the eye diameter; nostrils slightly protuberant, directed dorsolaterally; canthus rostralis long, straight ﻿in lateral and in dorsal views; loreal region concave; upper eyelid without tubercles, width 90% of <abbrev xmlns:xlink="http://www.w3.org/1999/xlink" xlink:title="interorbital distance" id="ABBRID0ELABG" xlink:type="simple">IOD</abbrev> (see photo in life Fig. <xref ref-type="fig" rid="F4">4</xref>); supratympanic fold short and narrow, extending from posterior margin of upper eyelid slightly curved to insertion of arm; tympanic membrane and annulus present; distinct conical postrictal tubercles present bilaterally. Choanae small, ovoid, not concealed by palatal shelf of maxilla; dentigerous processes of vomers absent; vocal slits present; tongue longer than short, oval, about a quarter times as long as wide, notched posteriorly, half of the tongue posteriorly free; one large vocal sac extending on to chest.</p><p>Skin on dorsum and flanks shagreen, continuous dorsolateral folds present extending from posterior level of tympanic area to level of hind limb insertion; skin on throat, chest and belly areolate; discoidal fold present; thoracic fold present.</p><p>Outer ulnar surface without tubercles; palmar tubercle bifid; thenar tubercle ovoid; subarticular tubercles well defined, most prominent on base of fingers, ovoid in ventral view, subconical in lateral view; supernumerary tubercles indistinct; fingers long and thin lacking lateral fringes, Finger I shorter than Finger II; tips of digits of fingers expanded, truncated, with circumferential grooves; nuptial pads absent (Fig. <xref ref-type="fig" rid="F5">5A</xref>).</p><p>Hind limbs long, slender, tibia length 58% of <abbrev xmlns:xlink="http://www.w3.org/1999/xlink" xlink:title="snout-vent length" id="ABBRID0E3ABG" xlink:type="simple">SVL</abbrev>; foot length 49% of <abbrev xmlns:xlink="http://www.w3.org/1999/xlink" xlink:title="snout-vent length" id="ABBRID0EABBG" xlink:type="simple">SVL</abbrev>; dorsal surfaces of hind limbs tuberculate; inner surface of thighs smooth, posterior surfaces of thighs shagreen, ventral surfaces of thighs smooth; heels each with three small conical tubercles; outer surface of tarsus with one minute low tubercle; inner tarsal fold present; inner metatarsal tubercle ovoid, two times the size of round outer metatarsal tubercle; subarticular tubercles well defined, ovoid in ventral view, subconical in lateral view; few plantar supernumerary tubercles, about one quarter the size of subarticular tubercles; toes without lateral fringes; basal webbing absent; tips of digits expanded, truncated, less expanded than those on fingers, with circumferential grooves; relative length of toes: 1 &lt; 2 &lt; 3 &lt; 5 &lt; 4; Toe V slightly longer than Toe III (tip of digit of Toe III and Toe V not reaching distal subarticular tubercle on Toe IV; Fig. <xref ref-type="fig" rid="F5">5B</xref>).</p></tp:treatment-sec><tp:treatment-sec sec-type="description" id="SECID0EIBBG"><title>﻿Measurements (in mm) of the holotype.</title><p>﻿<abbrev xmlns:xlink="http://www.w3.org/1999/xlink" xlink:title="snout-vent length" id="ABBRID0EOBBG" xlink:type="simple">SVL</abbrev> 17.0; tibia length 9.9; foot length 8.4; head length 7.3; head width 5.9; eye diameter 2.3; inter orbital distance 1.9; upper eyelid width 1.7; internarial distance 2.0; eye-nostril distance 2.3; tympanum length 1.0; tympanum height 1.1; forearm length 4.3.</p></tp:treatment-sec><tp:treatment-sec sec-type="﻿Colouration of the holotype in life" id="SECID0ESBBG"><title>﻿Colouration of the holotype in life</title><p><bold>(Fig. <xref ref-type="fig" rid="F4">4</xref>).</bold> In life, dorsum dark brown with three conspicuous chevrons; flanks cream without tubercles, groin same pattern as flanks with orange-reddish colouration; anterior surfaces of thighs reddish-orange, posterior surfaces of thighs brown; venter cream to yellow with black conspicuous reticulations in the throat and black marks in the chest; iris dark copper-coloured with fine black vermiculations (Fig. <xref ref-type="fig" rid="F4">4</xref>).</p></tp:treatment-sec><tp:treatment-sec sec-type="﻿Colouration of the holotype in preservative" id="SECID0EDCBG"><title>﻿Colouration of the holotype in preservative.</title><p>﻿The dorsal ground colouration is pale brown with three browner chevrons; narrow blackish canthal and supratympanic ﻿stripes; flanks pale brown with dark brown and cream flecks forming irregularly-shaped diagonal bars; groin and anterior surfaces of thighs brown with dark brown flecks; chest, belly and ventral surfaces of thighs pale cream, throat pale cream and grey-striped; palmar and plantar surfaces and fingers and toes dark brown; iris pale grey.</p></tp:treatment-sec><tp:treatment-sec sec-type="variation" id="SECID0EICBG"><title>Variation.</title><p>All specimens have the same general appearance, with three chevrons on the dorsum. <abbrev xmlns:xlink="http://www.w3.org/1999/xlink" xlink:title="Museo de Historia Natural San Marcos" id="ABBRID0EOCBG" xlink:type="simple">MUSM</abbrev> 41029 is completely yellow and lacks marks on the chest or throat. <abbrev xmlns:xlink="http://www.w3.org/1999/xlink" xlink:title="Museo de Historia Natural San Marcos" id="ABBRID0ESCBG" xlink:type="simple">MUSM</abbrev> 41032 has two brown-yellowish longitudinal bars on the dorsolateral folds. <abbrev xmlns:xlink="http://www.w3.org/1999/xlink" xlink:title="Museo de Historia Natural San Marcos" id="ABBRID0EWCBG" xlink:type="simple">MUSM</abbrev> 41341 is blackish-brown and the three chevrons are not very visible (Fig. <xref ref-type="fig" rid="F6">6</xref>). Some individuals (<abbrev xmlns:xlink="http://www.w3.org/1999/xlink" xlink:title="Museo de Historia Natural San Marcos" id="ABBRID0E5CBG" xlink:type="simple">MUSM</abbrev> 41030–2, 41036–7) lack the dentigerous processes of vomers. Morphological measurements ranges and proportions of types are included in Tables <xref ref-type="table" rid="T2">2</xref>, <xref ref-type="table" rid="T3">3</xref>.</p><table-wrap id="T2" position="float" orientation="portrait"><label>Table 2.</label><caption><p>Morphological measurements (mm) of nine paratype specimens of <italic><tp:taxon-name><tp:taxon-name-part taxon-name-part-type="genus" reg="Pristimantis">Pristimantis</tp:taxon-name-part><tp:taxon-name-part taxon-name-part-type="species" reg="similaris">similaris</tp:taxon-name-part></tp:taxon-name></italic> sp. nov. For abbreviations, see Materials and methods.</p></caption><table id="TID0ESEBI" rules="all"><tbody><tr><th rowspan="1" colspan="1">Character</th><th rowspan="1" colspan="1"><abbrev xmlns:xlink="http://www.w3.org/1999/xlink" xlink:title="Museo de Historia Natural San Marcos" id="ABBRID0EKEBG" xlink:type="simple">MUSM</abbrev> 41028</th><th rowspan="1" colspan="1"><abbrev xmlns:xlink="http://www.w3.org/1999/xlink" xlink:title="Museo de Historia Natural San Marcos" id="ABBRID0ESEBG" xlink:type="simple">MUSM</abbrev> 41029</th><th rowspan="1" colspan="1"><abbrev xmlns:xlink="http://www.w3.org/1999/xlink" xlink:title="Museo de Historia Natural San Marcos" id="ABBRID0E1EBG" xlink:type="simple">MUSM</abbrev> 41031</th><th rowspan="1" colspan="1"><abbrev xmlns:xlink="http://www.w3.org/1999/xlink" xlink:title="Museo de Historia Natural San Marcos" id="ABBRID0ECFBG" xlink:type="simple">MUSM</abbrev> 41032</th><th rowspan="1" colspan="1"><abbrev xmlns:xlink="http://www.w3.org/1999/xlink" xlink:title="Museo de Historia Natural San Marcos" id="ABBRID0EKFBG" xlink:type="simple">MUSM</abbrev> 41033</th><th rowspan="1" colspan="1"><abbrev xmlns:xlink="http://www.w3.org/1999/xlink" xlink:title="Museo de Historia Natural San Marcos" id="ABBRID0ESFBG" xlink:type="simple">MUSM</abbrev> 41034</th><th rowspan="1" colspan="1"><abbrev xmlns:xlink="http://www.w3.org/1999/xlink" xlink:title="Museo de Historia Natural San Marcos" id="ABBRID0E1FBG" xlink:type="simple">MUSM</abbrev> 41035</th><th rowspan="1" colspan="1"><abbrev xmlns:xlink="http://www.w3.org/1999/xlink" xlink:title="Museo de Historia Natural San Marcos" id="ABBRID0ECGBG" xlink:type="simple">MUSM</abbrev> 41036</th><th rowspan="1" colspan="1"><abbrev xmlns:xlink="http://www.w3.org/1999/xlink" xlink:title="Museo de Historia Natural San Marcos" id="ABBRID0EKGBG" xlink:type="simple">MUSM</abbrev> 41037</th></tr><tr><td rowspan="1" colspan="1">Sex</td><td rowspan="1" colspan="1">Male</td><td rowspan="1" colspan="1">Male</td><td rowspan="1" colspan="1">Female</td><td rowspan="1" colspan="1">Female</td><td rowspan="1" colspan="1">Male</td><td rowspan="1" colspan="1">Male</td><td rowspan="1" colspan="1">Female</td><td rowspan="1" colspan="1">Female</td><td rowspan="1" colspan="1">Female</td></tr><tr><td rowspan="1" colspan="1">
                      <abbrev xmlns:xlink="http://www.w3.org/1999/xlink" xlink:title="snout-vent length" id="ABBRID0ESHBG" xlink:type="simple">SVL</abbrev>
                    </td><td rowspan="1" colspan="1">18.1</td><td rowspan="1" colspan="1">17.7</td><td rowspan="1" colspan="1">25.2</td><td rowspan="1" colspan="1">22.7</td><td rowspan="1" colspan="1">18.8</td><td rowspan="1" colspan="1">18.6</td><td rowspan="1" colspan="1">24.7</td><td rowspan="1" colspan="1">23.4</td><td rowspan="1" colspan="1">20.8</td></tr><tr><td rowspan="1" colspan="1">
                      <abbrev xmlns:xlink="http://www.w3.org/1999/xlink" xlink:title="tibia length" id="ABBRID0EWIBG" xlink:type="simple">TL</abbrev>
                    </td><td rowspan="1" colspan="1">10.3</td><td rowspan="1" colspan="1">10.4</td><td rowspan="1" colspan="1">14.8</td><td rowspan="1" colspan="1">13.5</td><td rowspan="1" colspan="1">10.5</td><td rowspan="1" colspan="1">10.8</td><td rowspan="1" colspan="1">14.0</td><td rowspan="1" colspan="1">14.1</td><td rowspan="1" colspan="1">12.1</td></tr><tr><td rowspan="1" colspan="1">
                      <abbrev xmlns:xlink="http://www.w3.org/1999/xlink" xlink:title="foot length" id="ABBRID0E1JBG" xlink:type="simple">FL</abbrev>
                    </td><td rowspan="1" colspan="1">9.0</td><td rowspan="1" colspan="1">8.4</td><td rowspan="1" colspan="1">12.4</td><td rowspan="1" colspan="1">11.3</td><td rowspan="1" colspan="1">9.0</td><td rowspan="1" colspan="1">9.5</td><td rowspan="1" colspan="1">11.6</td><td rowspan="1" colspan="1">12.4</td><td rowspan="1" colspan="1">9.4</td></tr><tr><td rowspan="1" colspan="1">
                      <abbrev xmlns:xlink="http://www.w3.org/1999/xlink" xlink:title="head length" id="ABBRID0E5KBG" xlink:type="simple">HL</abbrev>
                    </td><td rowspan="1" colspan="1">7.2</td><td rowspan="1" colspan="1">7.2</td><td rowspan="1" colspan="1">9.6</td><td rowspan="1" colspan="1">8.9</td><td rowspan="1" colspan="1">7.3</td><td rowspan="1" colspan="1">7.9</td><td rowspan="1" colspan="1">9.8</td><td rowspan="1" colspan="1">9.2</td><td rowspan="1" colspan="1">8.9</td></tr><tr><td rowspan="1" colspan="1">
                      <abbrev xmlns:xlink="http://www.w3.org/1999/xlink" xlink:title="head width" id="ABBRID0ECMBG" xlink:type="simple">HW</abbrev>
                    </td><td rowspan="1" colspan="1">5.9</td><td rowspan="1" colspan="1">6.5</td><td rowspan="1" colspan="1">8.5</td><td rowspan="1" colspan="1">7.5</td><td rowspan="1" colspan="1">6.6</td><td rowspan="1" colspan="1">6.9</td><td rowspan="1" colspan="1">8.2</td><td rowspan="1" colspan="1">8.0</td><td rowspan="1" colspan="1">7.5</td></tr><tr><td rowspan="1" colspan="1">
                      <abbrev xmlns:xlink="http://www.w3.org/1999/xlink" xlink:title="horizontal eye diameter" id="ABBRID0EGNBG" xlink:type="simple">ED</abbrev>
                    </td><td rowspan="1" colspan="1">1.9</td><td rowspan="1" colspan="1">2.4</td><td rowspan="1" colspan="1">2.8</td><td rowspan="1" colspan="1">2.5</td><td rowspan="1" colspan="1">2.3</td><td rowspan="1" colspan="1">2.3</td><td rowspan="1" colspan="1">2.9</td><td rowspan="1" colspan="1">2.6</td><td rowspan="1" colspan="1">2.4</td></tr><tr><td rowspan="1" colspan="1">
                      <abbrev xmlns:xlink="http://www.w3.org/1999/xlink" xlink:title="horizontal tympanum diameter" id="ABBRID0EKOBG" xlink:type="simple">TY</abbrev>
                    </td><td rowspan="1" colspan="1">0.9</td><td rowspan="1" colspan="1">1.0</td><td rowspan="1" colspan="1">1.1</td><td rowspan="1" colspan="1">1.1</td><td rowspan="1" colspan="1">1.0</td><td rowspan="1" colspan="1">1.1</td><td rowspan="1" colspan="1">1.3</td><td rowspan="1" colspan="1">1.1</td><td rowspan="1" colspan="1">1.2</td></tr><tr><td rowspan="1" colspan="1">
                      <abbrev xmlns:xlink="http://www.w3.org/1999/xlink" xlink:title="interorbital distance" id="ABBRID0EOPBG" xlink:type="simple">IOD</abbrev>
                    </td><td rowspan="1" colspan="1">2.1</td><td rowspan="1" colspan="1">2.0</td><td rowspan="1" colspan="1">2.4</td><td rowspan="1" colspan="1">2.2</td><td rowspan="1" colspan="1">2.1</td><td rowspan="1" colspan="1">2.0</td><td rowspan="1" colspan="1">2.4</td><td rowspan="1" colspan="1">2.3</td><td rowspan="1" colspan="1">2.2</td></tr><tr><td rowspan="1" colspan="1">
                      <abbrev xmlns:xlink="http://www.w3.org/1999/xlink" xlink:title="upper eyelid width" id="ABBRID0ESQBG" xlink:type="simple">EW</abbrev>
                    </td><td rowspan="1" colspan="1">1.8</td><td rowspan="1" colspan="1">1.7</td><td rowspan="1" colspan="1">2.3</td><td rowspan="1" colspan="1">1.9</td><td rowspan="1" colspan="1">1.8</td><td rowspan="1" colspan="1">1.8</td><td rowspan="1" colspan="1">2.3</td><td rowspan="1" colspan="1">2.2</td><td rowspan="1" colspan="1">2.1</td></tr><tr><td rowspan="1" colspan="1">
                      <abbrev xmlns:xlink="http://www.w3.org/1999/xlink" xlink:title="internarial distance" id="ABBRID0EWRBG" xlink:type="simple">IND</abbrev>
                    </td><td rowspan="1" colspan="1">2.0</td><td rowspan="1" colspan="1">2.3</td><td rowspan="1" colspan="1">2.9</td><td rowspan="1" colspan="1">2.6</td><td rowspan="1" colspan="1">2.2</td><td rowspan="1" colspan="1">2.2</td><td rowspan="1" colspan="1">2.7</td><td rowspan="1" colspan="1">2.5</td><td rowspan="1" colspan="1">2.5</td></tr><tr><td rowspan="1" colspan="1">
                      <abbrev xmlns:xlink="http://www.w3.org/1999/xlink" xlink:title="eye-nostril distance" id="ABBRID0E1SBG" xlink:type="simple">EN</abbrev>
                    </td><td rowspan="1" colspan="1">2.3</td><td rowspan="1" colspan="1">2.3</td><td rowspan="1" colspan="1">3.1</td><td rowspan="1" colspan="1">2.8</td><td rowspan="1" colspan="1">2.5</td><td rowspan="1" colspan="1">2.6</td><td rowspan="1" colspan="1">3.0</td><td rowspan="1" colspan="1">2.7</td><td rowspan="1" colspan="1">2.8</td></tr><tr><td rowspan="1" colspan="1">
                      <abbrev xmlns:xlink="http://www.w3.org/1999/xlink" xlink:title="Finger IV disc width" id="ABBRID0E5TBG" xlink:type="simple">F4</abbrev>
                    </td><td rowspan="1" colspan="1">0.7</td><td rowspan="1" colspan="1">0.7</td><td rowspan="1" colspan="1">1.0</td><td rowspan="1" colspan="1">0.8</td><td rowspan="1" colspan="1">0.9</td><td rowspan="1" colspan="1">0.7</td><td rowspan="1" colspan="1">0.9</td><td rowspan="1" colspan="1">1.0</td><td rowspan="1" colspan="1">0.8</td></tr></tbody></table></table-wrap><table-wrap id="T3" position="float" orientation="portrait"><label>Table 3.</label><caption><p>﻿Measurements (in mm) and proportions of adult male and female type specimens of <italic><tp:taxon-name><tp:taxon-name-part taxon-name-part-type="genus" reg="Pristimantis">Pristimantis</tp:taxon-name-part><tp:taxon-name-part taxon-name-part-type="species" reg="similaris">similaris</tp:taxon-name-part></tp:taxon-name></italic> sp. nov.; ranges followed by means and one standard deviation in parentheses. For abbreviations, see Materials and methods.</p></caption><table id="TID0E2YBI" rules="all"><tbody><tr><th rowspan="1" colspan="1">Character</th><th rowspan="1" colspan="1">Males (n = 5)</th><th rowspan="1" colspan="1">Females (n = 5)</th></tr><tr><td rowspan="1" colspan="1">
                      <abbrev xmlns:xlink="http://www.w3.org/1999/xlink" xlink:title="snout-vent length" id="ABBRID0EEWBG" xlink:type="simple">SVL</abbrev>
                    </td><td rowspan="1" colspan="1">17.0–18.6 (18.1 ± 0.7)</td><td rowspan="1" colspan="1">20.8–25.2 (23.4 ± 1.8)</td></tr><tr><td rowspan="1" colspan="1">
                      <abbrev xmlns:xlink="http://www.w3.org/1999/xlink" xlink:title="tibia length" id="ABBRID0ETWBG" xlink:type="simple">TL</abbrev>
                    </td><td rowspan="1" colspan="1">9.9–10.8 (10.4 ± 0.3)</td><td rowspan="1" colspan="1">12.1–14.8 (13.7 ± 1.0)</td></tr><tr><td rowspan="1" colspan="1">
                      <abbrev xmlns:xlink="http://www.w3.org/1999/xlink" xlink:title="foot length" id="ABBRID0ECXBG" xlink:type="simple">FL</abbrev>
                    </td><td rowspan="1" colspan="1">8.4–9.5 (8.9 ± 0.5)</td><td rowspan="1" colspan="1">9.4–12.4 (11.4 ± 1.2)</td></tr><tr><td rowspan="1" colspan="1">
                      <abbrev xmlns:xlink="http://www.w3.org/1999/xlink" xlink:title="head length" id="ABBRID0ERXBG" xlink:type="simple">HL</abbrev>
                    </td><td rowspan="1" colspan="1">7.2–7.9 (7.4 ± 0.7)</td><td rowspan="1" colspan="1">8.9–9.8 (9.3 ± 0.4)</td></tr><tr><td rowspan="1" colspan="1">
                      <abbrev xmlns:xlink="http://www.w3.org/1999/xlink" xlink:title="head width" id="ABBRID0EAYBG" xlink:type="simple">HW</abbrev>
                    </td><td rowspan="1" colspan="1">5.9–6.9 (6.5 ± 1.0)</td><td rowspan="1" colspan="1">7.5–8.5 (7.9 ± 0.4)</td></tr><tr><td rowspan="1" colspan="1">
                      <abbrev xmlns:xlink="http://www.w3.org/1999/xlink" xlink:title="horizontal eye diameter" id="ABBRID0EPYBG" xlink:type="simple">ED</abbrev>
                    </td><td rowspan="1" colspan="1">1.9–2.4 (2.2 ± 0.5)</td><td rowspan="1" colspan="1">2.4–2.9 (2.6 ± 0.2)</td></tr><tr><td rowspan="1" colspan="1">
                      <abbrev xmlns:xlink="http://www.w3.org/1999/xlink" xlink:title="horizontal tympanum diameter" id="ABBRID0E5YBG" xlink:type="simple">TY</abbrev>
                    </td><td rowspan="1" colspan="1">1.0–1.1 (1.0 ± 0.1)</td><td rowspan="1" colspan="1">1.0–1.3 (1.2 ± 0.1)</td></tr><tr><td rowspan="1" colspan="1">
                      <abbrev xmlns:xlink="http://www.w3.org/1999/xlink" xlink:title="interorbital distance" id="ABBRID0ENZBG" xlink:type="simple">IOD</abbrev>
                    </td><td rowspan="1" colspan="1">1.9–2.1 (2.0 ± 0.1)</td><td rowspan="1" colspan="1">2.2–2.4 (2.3 ± 0.1)</td></tr><tr><td rowspan="1" colspan="1">
                      <abbrev xmlns:xlink="http://www.w3.org/1999/xlink" xlink:title="upper eyelid width" id="ABBRID0E3ZBG" xlink:type="simple">EW</abbrev>
                    </td><td rowspan="1" colspan="1">1.7–1.8 (1.75 ± 0.05)</td><td rowspan="1" colspan="1">1.9–2.3 (2.1 ± 0.2)</td></tr><tr><td rowspan="1" colspan="1">
                      <abbrev xmlns:xlink="http://www.w3.org/1999/xlink" xlink:title="internarial distance" id="ABBRID0EL1BG" xlink:type="simple">IND</abbrev>
                    </td><td rowspan="1" colspan="1">2.0–2.3 (2.1 ± 0.1)</td><td rowspan="1" colspan="1">2.5–2.9 (2.6 ± 0.2)</td></tr><tr><td rowspan="1" colspan="1">
                      <abbrev xmlns:xlink="http://www.w3.org/1999/xlink" xlink:title="eye-nostril distance" id="ABBRID0E11BG" xlink:type="simple">EN</abbrev>
                    </td><td rowspan="1" colspan="1">2.3–2.6 (2.4 ± 0.3)</td><td rowspan="1" colspan="1">2.8–3.1 (2.9 ± 0.2)</td></tr><tr><td rowspan="1" colspan="1">
                      <abbrev xmlns:xlink="http://www.w3.org/1999/xlink" xlink:title="Finger IV disc width" id="ABBRID0EJ2BG" xlink:type="simple">F4</abbrev>
                    </td><td rowspan="1" colspan="1">0.7–0.9 (0.8 ± 0.1)</td><td rowspan="1" colspan="1">0.8–1.0 (0.9 ± 0.1)</td></tr><tr><td rowspan="1" colspan="1"><abbrev xmlns:xlink="http://www.w3.org/1999/xlink" xlink:title="tibia length" id="ABBRID0EY2BG" xlink:type="simple">TL</abbrev>/<abbrev xmlns:xlink="http://www.w3.org/1999/xlink" xlink:title="snout-vent length" id="ABBRID0E32BG" xlink:type="simple">SVL</abbrev></td><td rowspan="1" colspan="1">0.56–0.59</td><td rowspan="1" colspan="1">0.57–0.60</td></tr><tr><td rowspan="1" colspan="1"><abbrev xmlns:xlink="http://www.w3.org/1999/xlink" xlink:title="head length" id="ABBRID0EK3BG" xlink:type="simple">HL</abbrev>/<abbrev xmlns:xlink="http://www.w3.org/1999/xlink" xlink:title="snout-vent length" id="ABBRID0EO3BG" xlink:type="simple">SVL</abbrev></td><td rowspan="1" colspan="1">0.39–0.43</td><td rowspan="1" colspan="1">0.38–0.43</td></tr><tr><td rowspan="1" colspan="1"><abbrev xmlns:xlink="http://www.w3.org/1999/xlink" xlink:title="eye-nostril distance" id="ABBRID0E33BG" xlink:type="simple">EN</abbrev>/<abbrev xmlns:xlink="http://www.w3.org/1999/xlink" xlink:title="head length" id="ABBRID0EA4BG" xlink:type="simple">HL</abbrev></td><td rowspan="1" colspan="1">0.32–0.34</td><td rowspan="1" colspan="1">0.30–0.33</td></tr></tbody></table></table-wrap></tp:treatment-sec><tp:treatment-sec sec-type="etymology" id="SECID0EJ4BG"><title>Etymology.</title><p>The specific name corresponds to the Latin word “similar”. This refers to the similarity of the new species and its close phylogenetic relationship with <italic><tp:taxon-name><tp:taxon-name-part taxon-name-part-type="genus" reg="Pristimantis">P.</tp:taxon-name-part><tp:taxon-name-part taxon-name-part-type="species" reg="rhabdolaemus">rhabdolaemus</tp:taxon-name-part></tp:taxon-name></italic> and <italic><tp:taxon-name><tp:taxon-name-part taxon-name-part-type="genus" reg="Pristimantis">P.</tp:taxon-name-part><tp:taxon-name-part taxon-name-part-type="species" reg="pharangobates">pharangobates</tp:taxon-name-part></tp:taxon-name></italic>.</p></tp:treatment-sec><tp:treatment-sec sec-type="distribution" id="SECID0EF5BG"><title>Distribution and natural history.</title><p>The new species is only known from montane forests of Ayna and Anco in Departamento Ayacucho at elevations from 1200–2000 m a.s.l. in secondary forests (Figs <xref ref-type="fig" rid="F1">1</xref>, <xref ref-type="fig" rid="F3">3</xref>). This species was found only at night after 18:00 hours, usually perching on wet leaves 0.5–1.5 m above the ground. Males call rarely and their calls are overshadowed by other male species (<italic><tp:taxon-name><tp:taxon-name-part taxon-name-part-type="genus" reg="Pristimantis">Pristimantis</tp:taxon-name-part><tp:taxon-name-part taxon-name-part-type="species" reg="lacrimosus">lacrimosus</tp:taxon-name-part></tp:taxon-name></italic> species Group) calling louder. The species is common and appears to tolerate some human disturbance, because it was found near abandoned farms, less frequented roads and in the sourroudings of abandoned houses. Syntopic species included candidate new species in the <italic><tp:taxon-name><tp:taxon-name-part taxon-name-part-type="genus" reg="Pristimantis">Pristimantis</tp:taxon-name-part><tp:taxon-name-part taxon-name-part-type="species" reg="lacrimosus">lacrimosus</tp:taxon-name-part></tp:taxon-name></italic> species Group and candidate new species in the <italic><tp:taxon-name><tp:taxon-name-part taxon-name-part-type="genus" reg="Pristimantis">Pristimantis</tp:taxon-name-part><tp:taxon-name-part taxon-name-part-type="species" reg="platydactylus">platydactylus</tp:taxon-name-part></tp:taxon-name></italic> species Group, which were more abundant than the new species. Sympatric species included frogs and toads <italic><tp:taxon-name><tp:taxon-name-part taxon-name-part-type="genus" reg="Gastrotheca">Gastrotheca</tp:taxon-name-part><tp:taxon-name-part taxon-name-part-type="species" reg="pacchamama">pacchamama</tp:taxon-name-part></tp:taxon-name></italic>, <italic><tp:taxon-name><tp:taxon-name-part taxon-name-part-type="genus" reg="Nymphargus">Nymphargus</tp:taxon-name-part><tp:taxon-name-part taxon-name-part-type="species" reg="pluvialis">pluvialis</tp:taxon-name-part></tp:taxon-name></italic>, <italic><tp:taxon-name><tp:taxon-name-part taxon-name-part-type="genus" reg="Boana">Boana</tp:taxon-name-part><tp:taxon-name-part taxon-name-part-type="species" reg="palaestes">palaestes</tp:taxon-name-part></tp:taxon-name></italic>, <italic><tp:taxon-name><tp:taxon-name-part taxon-name-part-type="genus" reg="Rhinella">Rhinella</tp:taxon-name-part><tp:taxon-name-part taxon-name-part-type="species" reg="inca">inca</tp:taxon-name-part></tp:taxon-name></italic>, <italic><tp:taxon-name><tp:taxon-name-part taxon-name-part-type="genus" reg="Dendropsophus">Dendropsophus</tp:taxon-name-part><tp:taxon-name-part taxon-name-part-type="species" reg="vraemi">vraemi</tp:taxon-name-part></tp:taxon-name></italic> and <tp:taxon-name><tp:taxon-name-part taxon-name-part-type="genus" reg="Hyalinobactrachium">Hyalinobactrachium</tp:taxon-name-part><tp:taxon-name-part taxon-name-part-type="uncertainty-rank">aff.</tp:taxon-name-part><tp:taxon-name-part taxon-name-part-type="species" reg="bergeri">bergeri</tp:taxon-name-part></tp:taxon-name>; lizards <italic><tp:taxon-name><tp:taxon-name-part taxon-name-part-type="genus" reg="Cercosaura">Cercosaura</tp:taxon-name-part><tp:taxon-name-part taxon-name-part-type="species" reg="manicata">manicata</tp:taxon-name-part></tp:taxon-name></italic>, <italic><tp:taxon-name><tp:taxon-name-part taxon-name-part-type="genus" reg="Stenocercus">Stenocercus</tp:taxon-name-part><tp:taxon-name-part taxon-name-part-type="species" reg="crassicaudatus">crassicaudatus</tp:taxon-name-part></tp:taxon-name></italic> and <italic><tp:taxon-name><tp:taxon-name-part taxon-name-part-type="genus" reg="Potamites">Potamites</tp:taxon-name-part><tp:taxon-name-part taxon-name-part-type="species" reg="montanicola">montanicola</tp:taxon-name-part></tp:taxon-name></italic>; and snakes <tp:taxon-name><tp:taxon-name-part taxon-name-part-type="genus" reg="Dipsas">Dipsas</tp:taxon-name-part><tp:taxon-name-part taxon-name-part-type="uncertainty-rank">cf.</tp:taxon-name-part><tp:taxon-name-part taxon-name-part-type="species" reg="peruana">peruana</tp:taxon-name-part></tp:taxon-name>, <italic><tp:taxon-name><tp:taxon-name-part taxon-name-part-type="genus" reg="Leptodeira">Leptodeira</tp:taxon-name-part><tp:taxon-name-part taxon-name-part-type="species" reg="annulata">annulata</tp:taxon-name-part></tp:taxon-name></italic> and <tp:taxon-name><tp:taxon-name-part taxon-name-part-type="genus" reg="Epictia">Epictia</tp:taxon-name-part><tp:taxon-name-part taxon-name-part-type="uncertainty-rank">cf.</tp:taxon-name-part><tp:taxon-name-part taxon-name-part-type="species" reg="peruviana">peruviana</tp:taxon-name-part></tp:taxon-name>.</p></tp:treatment-sec><tp:treatment-sec><!--Section generated to contain objects referenced in tp:taxon-treatment.--><fig id="F2" position="float" orientation="portrait"><object-id xmlns:xlink="http://www.w3.org/1999/xlink" content-type="doi" xlink:type="simple">10.3897/zookeys.1187.104536.figure2</object-id><object-id xmlns:xlink="http://www.w3.org/1999/xlink" content-type="arpha" xlink:type="simple">71D4A9EB-490D-526A-A996-BA8044B7248A</object-id><label>Figure 2.</label><caption><p>Maximum Likelihood tree of concatenated genes 16S rRNA, COI, RAG1 and TYR taken from GenBank and novel sequences. Numbers on nodes are bootstrap values (see Materials and Methods section for details). Green shadow corresponds to the ingroup. <italic><tp:taxon-name><tp:taxon-name-part taxon-name-part-type="genus" reg="Pristimantis">Pristimantis</tp:taxon-name-part><tp:taxon-name-part taxon-name-part-type="species" reg="similaris">similaris</tp:taxon-name-part></tp:taxon-name></italic> sp. nov. in red, <italic><tp:taxon-name><tp:taxon-name-part taxon-name-part-type="genus" reg="Pristimantis">Pristimantis</tp:taxon-name-part></tp:taxon-name></italic> sp. 3 from Bolivia in purple and <italic><tp:taxon-name><tp:taxon-name-part taxon-name-part-type="genus" reg="Pristimantis">Pristimantis</tp:taxon-name-part></tp:taxon-name></italic> sp. from Cusco in blue. Maximum Likelihood optimal tree with bootstrap node values from the analysis of a concatenated dataset of 591 bp (16S), 685 bp (COI), 624 bp (RAG1) and 545 bp (TYR) of 128 species aligned by MAFFT and node support assessed using 10,000 replicates in IQTREE.</p></caption><graphic xmlns:xlink="http://www.w3.org/1999/xlink" xlink:href="zookeys-1187-001_article-104536__-g002.jpg" position="float" orientation="portrait" xlink:type="simple" id="oo_955204.jpg"><uri content-type="original_file" xlink:type="simple">https://binary.pensoft.net/fig/955204</uri></graphic></fig><fig id="F1" position="float" orientation="portrait"><object-id xmlns:xlink="http://www.w3.org/1999/xlink" content-type="doi" xlink:type="simple">10.3897/zookeys.1187.104536.figure1</object-id><object-id xmlns:xlink="http://www.w3.org/1999/xlink" content-type="arpha" xlink:type="simple">9ADA04DE-31B0-59C3-AEA8-3A1FDB710295</object-id><label>Figure 1.</label><caption><p>Montane forest of Cajadela (<bold>A</bold>) and Machente (<bold>B</bold>), Ayacucho Department. Type locality of <italic><tp:taxon-name><tp:taxon-name-part taxon-name-part-type="genus" reg="Pristimantis">Pristimantis</tp:taxon-name-part><tp:taxon-name-part taxon-name-part-type="species" reg="similaris">similaris</tp:taxon-name-part></tp:taxon-name></italic> sp. nov. in Cajadela (<bold>A</bold>). Note the presence of secondary forest in both localities. Photo <bold>A</bold> taken on 8 November 2021 and <bold>B</bold>, on 24 October 2022. Arrow marks the type locality.</p></caption><graphic xmlns:xlink="http://www.w3.org/1999/xlink" xlink:href="zookeys-1187-001_article-104536__-g001.jpg" position="float" orientation="portrait" xlink:type="simple" id="oo_955203.jpg"><uri content-type="original_file" xlink:type="simple">https://binary.pensoft.net/fig/955203</uri></graphic></fig><fig id="F3" position="float" orientation="portrait"><object-id xmlns:xlink="http://www.w3.org/1999/xlink" content-type="doi" xlink:type="simple">10.3897/zookeys.1187.104536.figure3</object-id><object-id xmlns:xlink="http://www.w3.org/1999/xlink" content-type="arpha" xlink:type="simple">7EC6FE7C-1D54-562D-A0F7-4D89BC25E7D5</object-id><label>Figure 3.</label><caption><p>Distribution map of some species of the <italic><tp:taxon-name><tp:taxon-name-part taxon-name-part-type="genus" reg="Pristimantis">P.</tp:taxon-name-part><tp:taxon-name-part taxon-name-part-type="species" reg="danae">danae</tp:taxon-name-part></tp:taxon-name></italic> species Group in Ayacucho and Cusco Departments. Raster of altitude from 500 to 4500 m. a.s.l. (white to black). Locality of new species in red circles.</p></caption><graphic xmlns:xlink="http://www.w3.org/1999/xlink" xlink:href="zookeys-1187-001_article-104536__-g003.jpg" position="float" orientation="portrait" xlink:type="simple" id="oo_955205.jpg"><uri content-type="original_file" xlink:type="simple">https://binary.pensoft.net/fig/955205</uri></graphic></fig></tp:treatment-sec></tp:taxon-treatment>
