# Supplementary material for: ﻿A new cryptic species of terrestrial breeding frog of the Pristimantisdanae Group (Anura, Strabomantidae) from montane forests in Ayacucho, Peru
Source: Zookeys. 2023 Dec 20;1187:1–29. doi: 10.3897/zookeys.1187.104536 (PMC10756142; doi:10.3897/zookeys.1187.104536)
Supplement: Supplementary material 1 — p-uncorrected distances of 591 pb including gaps of rRNA 16s gene [file zookeys-1187-001_article-104536__-s001.xls]

## Sheet: MatrixOutput
		1	2	3	4	5	6	7	8	9	10	11	12	13	14	15	16	17	18	19	20	21	22	23	24	25	26	27	28	29	30	31	32	33	34	35	36	37	38	39	40	41	42	43	44	45	46	47	48
1	Pristimantis pharangobates AC 141.09 Peru: Cusco, Cosnipata
2	Pristimantis pharangobates AC 96.13 Peru: Cusco, Cosnipata	0.0774775
3	Pristimantis pharangobates KU 173492 Peru: Cusco, Buenos Aires	0.0774775	0
4	Pristimantis pharangobates MHNC 11451 Peru: Cusco, Urusayhua	0.0787546	0	0
5	Pristimantis pharangobates MHNC 11452 Peru: Cusco, Urusayhua	0.0788991	0.00357143	0.00357143	0.00357143
6	Pristimantis pharangobates MNCN 9494 Peru: Cusco, Cosnipata	0.0774775	0	0	0	0.00357143
7	Pristimantis rhabdolaemus FOCAM 145 Peru: Ayacucho, Toccate	0.0810811	0.0561404	0.0558464	0.0571429	0.0608229	0.0557491
8	Pristimantis rhabdolaemus FOCAM 153 Peru: Ayacucho, Toccate	0.0828829	0.0578947	0.0576923	0.0589286	0.0626118	0.0575916	0.0017452
9	Pristimantis rhabdolaemus FOCAM 34 Peru: Ayacucho, Chiquintirca	0.0834846	0.0584071	0.0584071	0.0571429	0.0608229	0.0584071	0.00176991	0.00353982
10	Pristimantis rhabdolaemus FOCAM 361 Peru: Ayacucho, Toccate	0.0836364	0.0585106	0.0585106	0.0571429	0.0608229	0.0585106	0.00177305	0.0035461	0
11	Pristimantis rhabdolaemus FOCAM 53 Peru: Ayacucho, Toccate	0.0828829	0.0578947	0.0575916	0.0589286	0.0626118	0.0575916	0.0017452	0	0.00353982	0.0035461
12	Pristimantis rhabdolaemus FOCAM 76 Peru: Ayacucho Toccate	0.0810811	0.0561404	0.056042	0.0571429	0.0608229	0.056042	0	0.00175131	0.00176991	0.00177305	0.00175131
13	Pristimantis rhabdolaemus KNC 103 Peru: Ayacucho, Chungui	0.0848708	0.0593525	0.0593525	0.0593525	0.0629496	0.0593525	0.00179856	0	0.00179856	0.00179856	0	0.00179856
14	Pristimantis rhabdolaemus KNC 106 Peru: Ayacucho, Chungui	0.0828829	0.0578947	0.0576923	0.0589286	0.0626118	0.0575916	0.0017452	0	0.00353982	0.0035461	0	0.00175131	0
15	Pristimantis rhabdolaemus KNC 116 Peru: Ayacucho, Chungui	0.0840951	0.0588235	0.0588235	0.0589286	0.0626118	0.0588235	0.00178253	0	0.00178253	0.00178253	0	0.00178253	0	0
16	Pristimantis rhabdolaemus KNC 118 Peru: Ayacucho, Chungui	0.0828829	0.0578947	0.0575916	0.0589286	0.0626118	0.0575916	0.0017452	0	0.00353982	0.0035461	0	0.00175131	0	0	0
17	Pristimantis rhabdolaemus KNC 119 Peru: Ayacucho, Chungui	0.0842491	0.0589286	0.0589286	0.059034	0.0626118	0.0589286	0.00178571	0	0.00178571	0.00178571	0	0.00178571	0	0	0	0
18	Pristimantis rhabdolaemus KNC 13 Peru: Ayacucho, Chungui	0.0844037	0.059034	0.059034	0.059034	0.062724	0.059034	0.00178891	0	0.00178891	0.00178891	0	0.00178891	0	0	0	0	0
19	Pristimantis rhabdolaemus KNC 44 Peru: Ayacucho, Chungui	0.0839416	0.0587189	0.0587189	0.0589286	0.0626118	0.0587189	0.00177936	0	0.00177936	0.00177936	0	0.00177936	0	0	0	0	0	0
20	Pristimantis rhabdolaemus KNC 45 Peru: Ayacucho, Chungui	0.0848708	0.0593525	0.0593525	0.0593525	0.0629496	0.0593525	0.00179856	0	0.00179856	0.00179856	0	0.00179856	0	0	0	0	0	0	0
21	Pristimantis rhabdolaemus KNC 47 Peru: Ayacucho, Chungui	0.0842491	0.0589286	0.0589286	0.059034	0.0626118	0.0589286	0.00178571	0	0.00178571	0.00178571	0	0.00178571	0	0	0	0	0	0	0	0
22	Pristimantis rhabdolaemus KNC 48 Peru: Ayacucho, Chungui	0.0844037	0.059034	0.059034	0.059034	0.062724	0.059034	0.00178891	0	0.00178891	0.00178891	0	0.00178891	0	0	0	0	0	0	0	0	0
23	Pristimantis rhabdolaemus MHNC 17542 Peru: Cusco, Aendoshari	0.0885609	0.0611511	0.0611511	0.0611511	0.0647482	0.0611511	0.0107914	0.00899281	0.0107914	0.0107914	0.00899281	0.0107914	0.00899281	0.00899281	0.00899281	0.00899281	0.00899281	0.00899281	0.00899281	0.00899281	0.00899281	0.00899281
24	Pristimantis rhabdolaemus MUBI 17552 Peru: Cusco, Aendoshari	0.0880734	0.0608229	0.0608229	0.0610413	0.064632	0.0608229	0.0107335	0.00894454	0.0107335	0.0107335	0.00894454	0.0107335	0.00899281	0.00894454	0.00896057	0.00894454	0.00896057	0.00899281	0.00894454	0.00899281	0.00896057	0.00899281	0.00359712
25	Pristimantis scitulus MUSM 41309 Peru: Ayacucho, Chungui	0.0877514	0.0645161	0.0645161	0.0645161	0.0645161	0.0645161	0.0682226	0.070018	0.0682226	0.0682226	0.070018	0.0682226	0.0702703	0.070018	0.070018	0.070018	0.070018	0.070018	0.070018	0.0702703	0.070018	0.070018	0.0720721	0.0684685
26	Pristimantis scitulus MUSM 41312 Peru: Ayacucho, Chungui	0.0889292	0.0658363	0.0658363	0.0661896	0.0661896	0.0658363	0.0659537	0.0677362	0.0659537	0.0659537	0.0677362	0.0659537	0.0684685	0.0677362	0.0679785	0.0677362	0.0679785	0.0682226	0.0678571	0.0684685	0.0679785	0.0682226	0.0702703	0.0663082	0.00178253
27	Pristimantis scitulus MUSM 41313 Peru: Ayacucho, Chungui	0.0872727	0.0641711	0.0641711	0.0644007	0.0644007	0.0641711	0.0678571	0.0696429	0.0678571	0.0678571	0.0696429	0.0678571	0.0702703	0.0696429	0.0697674	0.0696429	0.0697674	0.070018	0.0696429	0.0702703	0.0697674	0.070018	0.0720721	0.0681004	0	0.00177305
28	Pristimantis scitulus MUSM 41310 Peru: Ayacucho, Chungui	0.0899083	0.0665468	0.0665468	0.0665468	0.0665468	0.0665468	0.0666667	0.0684685	0.0666667	0.0666667	0.0684685	0.0666667	0.0684685	0.0684685	0.0684685	0.0684685	0.0684685	0.0684685	0.0684685	0.0684685	0.0684685	0.0684685	0.0702703	0.0666667	0.00178891	0	0.00178891
29	Pristimantis similaris MUSM 41030 Peru: Ayacucho, Cajadela	0.0890909	0.0602837	0.0602837	0.0588235	0.0625	0.0602837	0.0674956	0.0692718	0.0657194	0.0657194	0.0692718	0.0674956	0.0683453	0.0692718	0.0677362	0.0692718	0.0678571	0.0679785	0.0676157	0.0683453	0.0678571	0.0679785	0.0665468	0.0626118	0.0751342	0.0729537	0.0747331	0.0736086
30	Pristimantis similaris MUSM 41031 Peru: Ayacucho, Cajadela	0.0883978	0.059246	0.059246	0.059246	0.0628366	0.059246	0.0665468	0.0683453	0.0665468	0.0665468	0.0683453	0.0665468	0.0683453	0.0683453	0.0683453	0.0683453	0.0683453	0.0683453	0.0683453	0.0683453	0.0683453	0.0683453	0.0665468	0.0629496	0.0754039	0.0736086	0.0754039	0.0736086	0
31	Pristimantis similaris MUSM 41035 Peru: Ayacucho, Cajadela	0.0880734	0.059034	0.059034	0.059034	0.062724	0.059034	0.0663082	0.0681004	0.0663082	0.0663082	0.0681004	0.0663082	0.0684685	0.0681004	0.0681004	0.0681004	0.0682226	0.0681004	0.0681004	0.0684685	0.0682226	0.0681004	0.0666667	0.0630631	0.0752688	0.0734767	0.0752688	0.073741	0	0
32	Pristimantis similaris MUSM 41036 Peru: Ayacucho, Cajadela	0.0890909	0.0602837	0.0602837	0.0588235	0.0625	0.0602837	0.0674956	0.0692718	0.0657194	0.0657194	0.0692718	0.0674956	0.0683453	0.0692718	0.0677362	0.0692718	0.0678571	0.0679785	0.0676157	0.0683453	0.0678571	0.0679785	0.0665468	0.0626118	0.0751342	0.0729537	0.0747331	0.0736086	0	0	0
33	Pristimantis similaris ECU 197 Peru: Ayacucho, Machente	0.0830325	0.0580986	0.0579965	0.0588235	0.0589286	0.0579965	0.056338	0.0580986	0.0584071	0.0585106	0.0580986	0.056338	0.0593525	0.0580986	0.0588235	0.0580986	0.0589286	0.059034	0.0587189	0.0593525	0.0589286	0.059034	0.0647482	0.0608229	0.0661896	0.0639432	0.0658363	0.064632	0.0283186	0.0268817	0.0267857	0.0283186
34	Pristimantis similaris MUSM 41037 Peru: Ayacucho, Machente	0.0840951	0.0588235	0.0588235	0.0591398	0.0591398	0.0588235	0.0571429	0.0589286	0.0571429	0.0571429	0.0589286	0.0571429	0.0593525	0.0589286	0.0591398	0.0589286	0.0591398	0.0593525	0.059034	0.0593525	0.0591398	0.0593525	0.0647482	0.0608229	0.0664273	0.0641711	0.0660714	0.064632	0.026738	0.0268817	0.02693	0.026738	0
35	Pristimantis sp. MUSM 30418 Peru: Cusco, Cosnipata	0.0774775	0.0458554	0.0458554	0.046595	0.0502693	0.0458554	0.0335097	0.0352734	0.035524	0.0355872	0.0352734	0.0335097	0.0361011	0.0352734	0.0357782	0.0352734	0.0358423	0.0359066	0.0357143	0.0361011	0.0358423	0.0359066	0.034296	0.0341113	0.0664273	0.0641711	0.0660714	0.0648649	0.0604982	0.0594595	0.059246	0.0604982	0.0618375	0.0626118
36	Pristimantis sp. MUSM 30433 Peru: Cusco, Cosnipata	0.0773381	0.0473684	0.0472855	0.0482143	0.0518784	0.0472855	0.033275	0.0350263	0.0353982	0.035461	0.0350263	0.033275	0.0359712	0.0350263	0.0356506	0.0350263	0.0357143	0.0357782	0.0355872	0.0359712	0.0357143	0.0357782	0.0341727	0.0339893	0.0663082	0.0640569	0.0659537	0.0647482	0.0620567	0.0610413	0.0608229	0.0620567	0.0632689	0.0641711	0
37	Pristimantis sp. MVZ 272360 Peru: Cusco, Cosnipata	0.0773381	0.0473684	0.0471204	0.0482143	0.0518784	0.0471204	0.0331588	0.034965	0.0353982	0.035461	0.034904	0.033275	0.0359712	0.034965	0.0356506	0.034904	0.0357143	0.0357782	0.0355872	0.0359712	0.0357143	0.0357782	0.0341727	0.0339893	0.0663082	0.0640569	0.0659537	0.0647482	0.0620567	0.0610413	0.0608229	0.0620567	0.0632689	0.0641711	0	0
38	Pristimantis sp. AC 365.07 Peru: Cusco, Alfamayo	0.0856102	0.053286	0.053286	0.0535714	0.0572451	0.053286	0.0319716	0.0337478	0.0319716	0.0319716	0.0337478	0.0319716	0.0341727	0.0337478	0.0338681	0.0337478	0.0339286	0.0339893	0.0338078	0.0341727	0.0339286	0.0339893	0.0323741	0.0322004	0.0754039	0.0730838	0.075	0.0738739	0.0658363	0.0665468	0.0663082	0.0658363	0.062167	0.0625	0.0249554	0.0248668	0.0248668
39	Pristimantis sp. MUSM 27912 Peru: Cusco, Alfamayo	0.0859232	0.0534759	0.0534759	0.0535714	0.0572451	0.0534759	0.0320856	0.0338681	0.0320856	0.0320856	0.0338681	0.0320856	0.0341727	0.0338681	0.0338681	0.0338681	0.0339286	0.0339893	0.0338681	0.0341727	0.0339286	0.0339893	0.0323741	0.0322581	0.0754039	0.0733453	0.0751342	0.0738739	0.0659537	0.0665468	0.0663082	0.0659537	0.0623886	0.062724	0.0250447	0.0249554	0.0249554	0
40	Pristimantis sp. AMNH 165195 Bolivia: Santa Cruz	0.0889292	0.0711744	0.070922	0.0719424	0.0719424	0.070922	0.0638298	0.0657194	0.0642857	0.0644007	0.0656028	0.0639432	0.066787	0.0657194	0.0664273	0.0656028	0.0664273	0.0666667	0.0663082	0.066787	0.0664273	0.0666667	0.0649819	0.0610413	0.0701439	0.0678571	0.0697674	0.0684685	0.0733453	0.0738739	0.0738739	0.0733453	0.072695	0.0733453	0.0623886	0.0638298	0.0637168	0.0679785	0.0682226
41	Pristimantis sp. MNKA 6628 Bolivia: Santa Cruz	0.0895795	0.0681004	0.0681004	0.0683453	0.0683453	0.0681004	0.062724	0.0609319	0.062724	0.062724	0.0609319	0.062724	0.0613718	0.0609319	0.0610413	0.0609319	0.0610413	0.0612613	0.0609319	0.0613718	0.0610413	0.0612613	0.0595668	0.0556553	0.0755396	0.0733453	0.0751342	0.0738739	0.0751342	0.0756757	0.0756757	0.0751342	0.078712	0.078853	0.0574506	0.059034	0.059034	0.0591398	0.059246	0.0178571
42	Pristimantis toftae AC 107.07 Peru: Cusco, Cosnipata	0.0953237	0.0738137	0.0734266	0.0751342	0.078853	0.0734266	0.0734266	0.0718039	0.0762411	0.0763766	0.0716783	0.0736842	0.0738739	0.0718039	0.0732143	0.0716783	0.0733453	0.0734767	0.0730838	0.0738739	0.0733453	0.0734767	0.0684685	0.0681004	0.0897666	0.087344	0.0892857	0.0882883	0.0817052	0.0809353	0.0806452	0.0817052	0.0774648	0.0785714	0.0670194	0.0665499	0.0663176	0.069395	0.0696429	0.0744681	0.0770609
43	Pristimantis toftae AC 144.16 Peru: Puno, Santo Domingo	0.0954955	0.0739437	0.0736842	0.0752688	0.0789946	0.0736842	0.0736842	0.0720562	0.0763766	0.0765125	0.0719298	0.0738137	0.0740072	0.0720562	0.0733453	0.0719298	0.0734767	0.0736086	0.0732143	0.0740072	0.0734767	0.0736086	0.0685921	0.0682226	0.0899281	0.0875	0.0894454	0.0884477	0.0818505	0.0810811	0.0807899	0.0818505	0.0776014	0.078712	0.0671378	0.0666667	0.0665499	0.0695187	0.0697674	0.0746004	0.0771993	0
44	Pristimantis toftae AC 147.16 Peru: Puno, Santo Domingo	0.0989209	0.0667838	0.0665499	0.0679785	0.0716846	0.0664336	0.0716783	0.0699301	0.0744681	0.0746004	0.0700525	0.0719298	0.0720721	0.0699301	0.0714286	0.0700525	0.0715564	0.0716846	0.0713012	0.0720721	0.0715564	0.0716846	0.0666667	0.0663082	0.0861759	0.083779	0.0857143	0.0846847	0.0746004	0.073741	0.0734767	0.0746004	0.0739437	0.075	0.0687831	0.0683012	0.0681818	0.0676157	0.0678571	0.0763766	0.0716846	0.0227273	0.022807
45	Pristimantis toftae AC 19.15 Peru: Cusco, Cosnipata	0.0954955	0.0739437	0.0735552	0.0752688	0.0789946	0.0735552	0.0735552	0.0719298	0.0763766	0.0765125	0.0718039	0.0738137	0.0740072	0.0719298	0.0733453	0.0718039	0.0734767	0.0736086	0.0732143	0.0740072	0.0734767	0.0736086	0.0685921	0.0682226	0.0899281	0.0875	0.0894454	0.0884477	0.0818505	0.0810811	0.0807899	0.0818505	0.0776014	0.078712	0.0671378	0.0666667	0.0664336	0.0695187	0.0697674	0.0746004	0.0771993	0	0	0.0227671
46	Pristimantis toftae KST 208 Peru: Huanuco Pachitea	0.111314	0.0878136	0.0878136	0.0881295	0.0881295	0.0878136	0.0860215	0.0878136	0.0860215	0.0860215	0.0878136	0.0860215	0.0884477	0.0878136	0.0879713	0.0878136	0.0879713	0.0882883	0.0878136	0.0884477	0.0879713	0.0882883	0.0830325	0.0825853	0.0863309	0.0840787	0.0858676	0.0846847	0.0840787	0.0846847	0.0846847	0.0840787	0.0930233	0.09319	0.0825853	0.0822898	0.0822898	0.0770609	0.0771993	0.0858676	0.0822898	0.078712	0.078853	0.0715564	0.078853
47	Pristimantis toftae KST 318 Peru: Huanuco, Pachitea	0.110672	0.0907336	0.0907336	0.0907336	0.0907336	0.0907336	0.0849421	0.0849421	0.0849421	0.0849421	0.0849421	0.0849421	0.0849421	0.0849421	0.0849421	0.0849421	0.0849421	0.0849421	0.0849421	0.0849421	0.0849421	0.0849421	0.0810811	0.0810811	0.0870406	0.0851064	0.0870406	0.0851064	0.0810811	0.0810811	0.0810811	0.0810811	0.0888031	0.0888031	0.0812379	0.0810811	0.0810811	0.0752896	0.0752896	0.0851064	0.0773694	0.0733591	0.073501	0.0656371	0.073501	0
48	Pristimantis toftae KU 215493 Peru: Madre de Dios, Cusco Amazonico	0.0935252	0.0739437	0.0735552	0.0752688	0.0754039	0.0735552	0.084063	0.0824561	0.0870337	0.0871886	0.0823117	0.0843585	0.0848375	0.0824561	0.0840787	0.0823117	0.0842294	0.0843806	0.0839286	0.0848375	0.0842294	0.0843806	0.0866426	0.0861759	0.0863309	0.0839286	0.0858676	0.0848375	0.0907473	0.0900901	0.0897666	0.0907473	0.0828924	0.0840787	0.0865724	0.0877193	0.0874126	0.083779	0.0840787	0.0780142	0.0806452	0.0541958	0.054386	0.0525394	0.0542907	0.0858676	0.0830116
49	Pristimantis toftae MNCN 43025 Bolivia: Cochabamba	0.0987203	0.0840787	0.0840787	0.0843806	0.0843806	0.0840787	0.0894454	0.0876565	0.0894454	0.0894454	0.0876565	0.0894454	0.0882883	0.0876565	0.0878136	0.0876565	0.0878136	0.0881295	0.0876565	0.0882883	0.0878136	0.0881295	0.0864865	0.0860215	0.0917266	0.0894454	0.0912343	0.0900901	0.0946429	0.0953237	0.0953237	0.0946429	0.0892857	0.0894454	0.0896057	0.0910714	0.0910714	0.0840787	0.0842294	0.0842294	0.0842294	0.0535714	0.0536673	0.0535714	0.0536673	0.0858676	0.0830116	0.0411449
50	Pristimantis toftae MNCN 43036 Bolivia: Santa Cruz	0.0895795	0.0681004	0.0681004	0.0683453	0.0683453	0.0681004	0.0645161	0.062724	0.0645161	0.0645161	0.062724	0.0645161	0.0631769	0.062724	0.0628366	0.062724	0.0628366	0.0630631	0.062724	0.0631769	0.0628366	0.0630631	0.0613718	0.0574506	0.0701439	0.0679785	0.0697674	0.0684685	0.0751342	0.0756757	0.0756757	0.0751342	0.078712	0.078853	0.0556553	0.0572451	0.0572451	0.0609319	0.0610413	0.0178571	0.0107143	0.0752688	0.0754039	0.0734767	0.0754039	0.0840787	0.0812379	0.0770609
51	Pristimantis toftae MNCN 43246 Peru: Cusco, Marcapata	0.0968921	0.0751342	0.0751342	0.0754039	0.0789946	0.0751342	0.0751342	0.0733453	0.0751342	0.0751342	0.0733453	0.0751342	0.0738739	0.0733453	0.0734767	0.0733453	0.0734767	0.073741	0.0733453	0.0738739	0.0734767	0.073741	0.0684685	0.0681004	0.0899281	0.0876565	0.0894454	0.0882883	0.0803571	0.0809353	0.0809353	0.0803571	0.0785714	0.078712	0.0681004	0.0678571	0.0678571	0.0697674	0.0698925	0.0752688	0.0770609	0	0	0.0232143	0	0.078712	0.0733591	0.0554562
[truncated: 3 more columns]

## Sheet: Caption
Table. Estimates of Evolutionary Divergence between Sequences
The number of base differences per site from between sequences are shown. The rate variation among sites was modeled with a gamma distribution (shape parameter = 1). This analysis involved 126 nucleotide sequences. All ambiguous positions were removed for
1. Tamura K., Stecher G., and Kumar S. (2021). MEGA 11: Molecular Evolutionary Genetics Analysis Version 11. Molecular Biology and Evolution https://doi.org/10.1093/molbev/msab120.
2. Stecher G., Tamura K., and Kumar S. (2020). Molecular Evolutionary Genetics Analysis (MEGA) for macOS. Molecular Biology and Evolution 37:1237-1239.
Disclaimer: Although utmost care has been taken to ensure the correctness of the caption, the caption text is provided "as is" without any warranty of any kind. Authors advise the user to carefully check the caption prior to its use for any purpose and re
